# Supplementary material for: Construction of an Amethyst-like MoS2@Ni9S8/Co3S4 Rod Electrocatalyst for Overall Water Splitting
Source: Nanomaterials (Basel). 2023 Aug 10;13(16):2302. doi: 10.3390/nano13162302 (PMC10459789; doi:10.3390/nano13162302)
Supplement: Supplementary file 1 [file nanomaterials-13-02302-s001.zip]

Archive with 1 entries (1 files):
- nanomaterials-2512671-supplementary.pdf
